# Supplementary material for: A Prebiotic Diet Alters the Fecal Microbiome and Improves Sleep in Response to Sleep Disruption in Rats
Source: Front Neurosci. 2022 May 24;16:889211. doi: 10.3389/fnins.2022.889211 (PMC9172596; doi:10.3389/fnins.2022.889211)
Supplement: Supplementary file 5 [file Table_1.xlsx]

## Sheet: Info
Supplemental Data from Bowers and Summa et al. A Prebiotic Diet Alters the Fecal Microbiome and Improves Sleep in Response to Sleep Disruption in Rats. Related to the correlation network in Figure 7.
Twenty bile acids were identified from untargeted LC/MS/MS mass spectrometry of fecal samples collected at the time of baseline sleep (T3). Pairwise Spearman’s rank order correlations of bile acids and abundances of fecal bacteria of interest were performed across all animals

## Sheet: p values
	Chenodeoxycholic	Cholic	Deoxycholic	Glycochenodeoxycholic	Glycocholic	Glycodeoxycholic	Glycohyocholic	Glycolithocholic	Glycoursodeoxycholic	Lithocholic	Muricholic	Muricholic_alpha	Muricholic_beta	Taurochenodeoxycholic	Taurocholic	Taurodeoxycholic	Taurohyocholic	Taurohyodeoxycholic	Taurolithocholic	Ursodeoxycholic	Ruminococcus	Coprobacillus	Unknown Genus within Bacteroidales	Parabacteroides Distasonis
Chenodeoxycholic	NA	0.76497	0	0.0794962	0.106403	0.321797	0.0476904	0.21801	0.892391	0.177473	0.320082	0.19219	0.485009	0.00227189	0.0324711	0.114566	0.279764	0.3831	0.291783	0.00025926	0.703332	0.464841	0.0319729	0.885274
Cholic	0.76497	NA	0.76497	0.330671	0.0451559	0.555728	0.0819664	0.564967	0.872058	0.725508	1.13243e-14	0.638078	0.000447014	0.00241089	0.000314771	0.00378249	0.557818	0.000870415	0.000308706	0.165947	0.181774	0.743748	0.736247	0.162391
Deoxycholic	0	0.76497	NA	0.0794962	0.106403	0.321797	0.0476904	0.21801	0.892391	0.177473	0.320082	0.19219	0.485009	0.00227189	0.0324711	0.114566	0.279764	0.3831	0.291783	0.00025926	0.703332	0.464841	0.0319729	0.885274
Glycochenodeoxycholic	0.0794962	0.330671	0.0794962	NA	1.59041e-06	2.17062e-11	0.444891	0.41208	1.37347e-06	0.322368	0.562544	0.204076	0.71272	0.0234667	0.6476	0.125932	0.0157545	0.0622863	0.7164	0.0395699	0.0162086	0.338637	0.771673	0.392997
Glycocholic	0.106403	0.0451559	0.106403	1.59041e-06	NA	0.00457779	0.209945	0.908946	6.73767e-05	0.582849	0.20763	0.0850596	0.145886	0.383143	0.00173095	0.377064	0.0617288	0.771651	0.730334	0.368378	0.0167548	0.761454	0.332264	0.561035
Glycodeoxycholic	0.321797	0.555728	0.321797	2.17062e-11	0.00457779	NA	0.722087	0.387025	0.0461299	0.469028	0.207755	0.530348	0.158495	0.0676088	0.241421	0.128142	0.0571029	0.754459	0.179739	0.589189	0.0421825	0.742504	0.577273	0.693254
Glycohyocholic	0.0476904	0.0819664	0.0476904	0.444891	0.209945	0.722087	NA	0.35117	0.92201	0.535477	0.129356	0.601115	0.67945	0.0719874	0.629823	0.208851	0.451051	0.311371	0.101249	0.169209	0.264948	0.551881	0.533308	0.196589
Glycolithocholic	0.21801	0.564967	0.21801	0.41208	0.908946	0.387025	0.35117	NA	0.754817	0.233368	0.993963	0.899016	0.286068	0.330517	0.562835	0.403553	0.505984	0.068715	0.811592	0.836669	0.388355	0.452448	0.386455	0.461847
Glycoursodeoxycholic	0.892391	0.872058	0.892391	1.37347e-06	6.73767e-05	0.0461299	0.92201	0.754817	NA	3.31782e-06	0.349543	8.11951e-12	0.0215124	0.096712	0.41941	0.274421	0.00886474	0.0183036	0.99502	1.55924e-09	2.65011e-05	0.394555	0.732031	0.974471
Lithocholic	0.177473	0.725508	0.177473	0.322368	0.582849	0.469028	0.535477	0.233368	3.31782e-06	NA	0.470868	5.71484e-06	0.0135644	0.80331	0.243318	0.977448	0.0421825	0.233568	0.547922	1.96833e-07	0.0375519	0.381233	0.949993	0.359092
Muricholic	0.320082	1.13243e-14	0.320082	0.562544	0.20763	0.207755	0.129356	0.993963	0.349543	0.470868	NA	0.412873	0.0160107	0.00160884	0.000165205	0.00487358	0.803262	0.0104373	0.00131557	0.960221	0.272081	0.199894	0.78843	0.096566
Muricholic_alpha	0.19219	0.638078	0.19219	0.204076	0.0850596	0.530348	0.601115	0.899016	8.11951e-12	5.71484e-06	0.412873	NA	0.00662932	0.395283	0.14892	0.806299	0.0446347	0.0439515	0.927549	2.03459e-12	0.00492258	0.539128	0.215469	0.823459
Muricholic_beta	0.485009	0.000447014	0.485009	0.71272	0.145886	0.158495	0.67945	0.286068	0.0215124	0.0135644	0.0160107	0.00662932	NA	0.105614	0.0496289	0.282625	0.512003	0.688235	0.268676	0.000312453	0.10391	0.392345	0.00499555	0.793282
Taurochenodeoxycholic	0.00227189	0.00241089	0.00227189	0.0234667	0.383143	0.0676088	0.0719874	0.330517	0.096712	0.80331	0.00160884	0.395283	0.105614	NA	3.523e-09	0	0.542208	0.000123957	0.000249131	0.103369	0.265526	0.439227	0.614	0.888203
Taurocholic	0.0324711	0.000314771	0.0324711	0.6476	0.00173095	0.241421	0.629823	0.562835	0.41941	0.243318	0.000165205	0.14892	0.0496289	3.523e-09	NA	2.12247e-06	0.303083	0.00050647	0.0100024	0.185509	0.273131	0.563164	0.273817	0.46143
Taurodeoxycholic	0.114566	0.00378249	0.114566	0.125932	0.377064	0.128142	0.208851	0.403553	0.274421	0.977448	0.00487358	0.806299	0.282625	0	2.12247e-06	NA	0.58833	0.000284679	0.001178	0.715306	0.392944	0.213202	0.766706	0.79495
Taurohyocholic	0.279764	0.557818	0.279764	0.0157545	0.0617288	0.0571029	0.451051	0.505984	0.00886474	0.0421825	0.803262	0.0446347	0.512003	0.542208	0.303083	0.58833	NA	0.0223916	0.466676	0.0184258	0.0261229	0.0955815	0.197394	0.456339
Taurohyodeoxycholic	0.3831	0.000870415	0.3831	0.0622863	0.771651	0.754459	0.311371	0.068715	0.0183036	0.233568	0.0104373	0.0439515	0.688235	0.000123957	0.00050647	0.000284679	0.0223916	NA	0.0313855	0.0374626	0.00473925	0.531569	0.280322	0.209586
Taurolithocholic	0.291783	0.000308706	0.291783	0.7164	0.730334	0.179739	0.101249	0.811592	0.99502	0.547922	0.00131557	0.927549	0.268676	0.000249131	0.0100024	0.001178	0.466676	0.0313855	NA	0.505723	0.904626	0.150087	0.898647	0.0249603
Ursodeoxycholic	0.00025926	0.165947	0.00025926	0.0395699	0.368378	0.589189	0.169209	0.836669	1.55924e-09	1.96833e-07	0.960221	2.03459e-12	0.000312453	0.103369	0.185509	0.715306	0.0184258	0.0374626	0.505723	NA	0.0301176	0.23505	0.853166	0.858745
Ruminococcus	0.703332	0.181774	0.703332	0.0162086	0.0167548	0.0421825	0.264948	0.388355	2.65011e-05	0.0375519	0.272081	0.00492258	0.10391	0.265526	0.273131	0.392944	0.0261229	0.00473925	0.904626	0.0301176	NA	0.432265	0.0394686	0.00991944
Coprobacillus	0.464841	0.743748	0.464841	0.338637	0.761454	0.742504	0.551881	0.452448	0.394555	0.381233	0.199894	0.539128	0.392345	0.439227	0.563164	0.213202	0.0955815	0.531569	0.150087	0.23505	0.432265	NA	9.63988e-05	0.000355047
Unknown Genus within Bacteroidales	0.0319729	0.736247	0.0319729	0.771673	0.332264	0.577273	0.533308	0.386455	0.732031	0.949993	0.78843	0.215469	0.00499555	0.614	0.273817	0.766706	0.197394	0.280322	0.898647	0.853166	0.0394686	9.63988e-05	NA	0.000135915
Parabacteroides Distasonis	0.885274	0.162391	0.885274	0.392997	0.561035	0.693254	0.196589	0.461847	0.974471	0.359092	0.096566	0.823459	0.793282	0.888203	0.46143	0.79495	0.456339	0.209586	0.0249603	0.858745	0.00991944	0.000355047	0.000135915	NA

## Sheet: q values
	Chenodeoxycholic	Cholic	Deoxycholic	Glycochenodeoxycholic	Glycocholic	Glycodeoxycholic	Glycohyocholic	Glycolithocholic	Glycoursodeoxycholic	Lithocholic	Muricholic	Muricholic_alpha	Muricholic_beta	Taurochenodeoxycholic	Taurocholic	Taurodeoxycholic	Taurohyocholic	Taurohyodeoxycholic	Taurolithocholic	Ursodeoxycholic	Ruminococcus	Coprobacillus	Unknown Genus within Bacteroidales	Parabacteroides Distasonis
Chenodeoxycholic	NA	0.340019	0	0.0983176	0.116974	0.22347	0.0657009	0.181122	0.367835	0.170931	0.22347	0.177262	0.267948	0.00668272	0.0527461	0.123453	0.208964	0.241688	0.211707	0.0012268	0.334266	0.262804	0.0527461	0.367835
Cholic	0.340019	NA	0.340019	0.226011	0.0646648	0.285991	0.100234	0.285991	0.366448	0.337438	4.10825e-13	0.311413	0.00167761	0.00690496	0.00126882	0.0105555	0.285991	0.00305585	0.00126882	0.164189	0.172029	0.338684	0.338098	0.162145
Deoxycholic	0	0.340019	NA	0.0983176	0.116974	0.22347	0.0657009	0.181122	0.367835	0.170931	0.22347	0.177262	0.267948	0.00668272	0.0527461	0.123453	0.208964	0.241688	0.211707	0.0012268	0.334266	0.262804	0.0527461	0.367835
Glycochenodeoxycholic	0.0983176	0.226011	0.0983176	NA	1.57356e-05	3.93731e-10	0.261727	0.248259	1.49481e-05	0.22347	0.285991	0.179916	0.336074	0.0432881	0.314649	0.13437	0.0332842	0.0816736	0.336074	0.060656	0.0332842	0.228916	0.340019	0.241688
Glycocholic	0.116974	0.0646648	0.116974	1.57356e-05	NA	0.0123566	0.179916	0.369123	0.000458307	0.292324	0.179916	0.10286	0.151214	0.241688	0.0053825	0.241688	0.0816736	0.340019	0.337586	0.241688	0.0337686	0.340019	0.226011	0.285991
Glycodeoxycholic	0.22347	0.285991	0.22347	3.93731e-10	0.0123566	NA	0.337288	0.241688	0.0652017	0.262804	0.179916	0.285679	0.15972	0.0875974	0.19463	0.13537	0.0767257	0.340019	0.171595	0.292804	0.0628893	0.338684	0.290867	0.332379
Glycohyocholic	0.0657009	0.100234	0.0657009	0.261727	0.179916	0.337288	NA	0.234475	0.373036	0.285679	0.13537	0.297373	0.328657	0.0911014	0.308768	0.179916	0.262804	0.222947	0.116974	0.165908	0.208857	0.285991	0.285679	0.179028
Glycolithocholic	0.181122	0.285991	0.181122	0.248259	0.369123	0.241688	0.234475	NA	0.340019	0.190907	0.392365	0.367835	0.210366	0.226011	0.285991	0.245366	0.276727	0.0879833	0.347753	0.355698	0.241688	0.262804	0.241688	0.262804
Glycoursodeoxycholic	0.367835	0.366448	0.367835	1.49481e-05	0.000458307	0.0652017	0.373036	0.340019	NA	2.77765e-05	0.234475	1.76737e-10	0.0410754	0.113179	0.250804	0.208857	0.0209737	0.03581	0.392365	2.42427e-08	0.000192283	0.241688	0.337586	0.388249
Lithocholic	0.170931	0.337438	0.170931	0.22347	0.292324	0.262804	0.285679	0.190907	2.77765e-05	NA	0.262804	4.44267e-05	0.0295255	0.346851	0.194716	0.388249	0.0628893	0.190907	0.285991	2.38025e-06	0.0592312	0.241688	0.381521	0.238303
Muricholic	0.22347	4.10825e-13	0.22347	0.285991	0.179916	0.179916	0.13537	0.392365	0.234475	0.262804	NA	0.248259	0.0332842	0.00514992	0.000899003	0.0123566	0.346851	0.0231826	0.00433878	0.384211	0.208857	0.179797	0.346002	0.113179
Muricholic_alpha	0.177262	0.311413	0.177262	0.179916	0.10286	0.285679	0.297373	0.367835	1.76737e-10	4.44267e-05	0.248259	NA	0.0160333	0.241688	0.152661	0.346851	0.0646648	0.0646412	0.373887	5.53586e-11	0.0123566	0.285991	0.181122	0.351455
Muricholic_beta	0.267948	0.00167761	0.267948	0.336074	0.151214	0.15972	0.328657	0.210366	0.0410754	0.0295255	0.0332842	0.0160333	NA	0.116974	0.0675168	0.209248	0.278619	0.331433	0.208857	0.00126882	0.116974	0.241688	0.0123566	0.346072
Taurochenodeoxycholic	0.00668272	0.00690496	0.00668272	0.0432881	0.241688	0.0875974	0.0911014	0.226011	0.113179	0.346851	0.00514992	0.241688	0.116974	NA	4.79281e-08	0	0.285991	0.000749491	0.0012268	0.116974	0.208857	0.2598	0.302373	0.367835
Taurocholic	0.0527461	0.00126882	0.0527461	0.314649	0.0053825	0.19463	0.308768	0.285991	0.250804	0.194716	0.000899003	0.152661	0.0675168	4.79281e-08	NA	1.92499e-05	0.21845	0.00183738	0.0226794	0.17405	0.208857	0.285991	0.208857	0.262804
Taurodeoxycholic	0.123453	0.0105555	0.123453	0.13437	0.241688	0.13537	0.179916	0.245366	0.208857	0.388249	0.0123566	0.346851	0.209248	0	1.92499e-05	NA	0.292804	0.00126882	0.00400646	0.336074	0.241688	0.181122	0.340019	0.346072
Taurohyocholic	0.208964	0.285991	0.208964	0.0332842	0.0816736	0.0767257	0.262804	0.276727	0.0209737	0.0628893	0.346851	0.0646648	0.278619	0.285991	0.21845	0.292804	NA	0.0420169	0.262804	0.03581	0.0466079	0.113179	0.179028	0.262804
Taurohyodeoxycholic	0.241688	0.00305585	0.241688	0.0816736	0.340019	0.340019	0.222947	0.0879833	0.03581	0.190907	0.0231826	0.0646412	0.331433	0.000749491	0.00183738	0.00126882	0.0420169	NA	0.0527461	0.0592312	0.0123566	0.285679	0.208964	0.179916
Taurolithocholic	0.211707	0.00126882	0.211707	0.336074	0.337586	0.171595	0.116974	0.347753	0.392365	0.285991	0.00433878	0.373887	0.208857	0.0012268	0.0226794	0.00400646	0.262804	0.0527461	NA	0.276727	0.368744	0.152661	0.367835	0.0452757
Ursodeoxycholic	0.0012268	0.164189	0.0012268	0.060656	0.241688	0.292804	0.165908	0.355698	2.42427e-08	2.38025e-06	0.384211	5.53586e-11	0.00126882	0.116974	0.17405	0.336074	0.03581	0.0592312	0.276727	NA	0.0527461	0.190907	0.3613	0.362253
Ruminococcus	0.334266	0.172029	0.334266	0.0332842	0.0337686	0.0628893	0.208857	0.241688	0.000192283	0.0592312	0.208857	0.0123566	0.116974	0.208857	0.208857	0.241688	0.0466079	0.0123566	0.368744	0.0527461	NA	0.257079	0.060656	0.0226794
Coprobacillus	0.262804	0.338684	0.262804	0.228916	0.340019	0.338684	0.285991	0.262804	0.241688	0.241688	0.179797	0.285991	0.241688	0.2598	0.285991	0.181122	0.113179	0.285679	0.152661	0.190907	0.257079	NA	0.000617149	0.00138005
Unknown Genus within Bacteroidales	0.0527461	0.338098	0.0527461	0.340019	0.226011	0.290867	0.285679	0.241688	0.337586	0.381521	0.346002	0.181122	0.0123566	0.302373	0.208857	0.340019	0.179028	0.208964	0.367835	0.3613	0.060656	0.000617149	NA	0.000778541
Parabacteroides Distasonis	0.367835	0.162145	0.367835	0.241688	0.285991	0.332379	0.179028	0.262804	0.388249	0.238303	0.113179	0.351455	0.346072	0.367835	0.262804	0.346072	0.262804	0.179916	0.0452757	0.362253	0.0226794	0.00138005	0.000778541	NA

## Sheet: rho values
	Chenodeoxycholic	Cholic	Deoxycholic	Glycochenodeoxycholic	Glycocholic	Glycodeoxycholic	Glycohyocholic	Glycolithocholic	Glycoursodeoxycholic	Lithocholic	Muricholic	Muricholic_alpha	Muricholic_beta	Taurochenodeoxycholic	Taurocholic	Taurodeoxycholic	Taurohyocholic	Taurohyodeoxycholic	Taurolithocholic	Ursodeoxycholic	Ruminococcus	Coprobacillus	Unknown Genus within Bacteroidales	Parabacteroides Distasonis
Chenodeoxycholic	1	-0.0369266	1	0.214153	-0.197523	0.121961	-0.24104	0.151326	0.0167138	-0.165477	-0.12239	-0.160095	-0.0861167	-0.364087	-0.259686	-0.193135	-0.132954	-0.107455	-0.129707	-0.429286	0.0470283	0.0901248	-0.260411	-0.0178265
Cholic	-0.0369266	1	-0.0369266	0.11976	0.243765	0.072704	0.212455	0.0710156	0.0198966	0.0433619	0.772994	0.0580713	0.414122	0.362103	0.423966	0.346631	0.072321	0.394548	0.424504	-0.169924	0.163871	0.0403741	0.0415999	0.171341
Deoxycholic	1	-0.0369266	1	0.214153	-0.197523	0.121961	-0.24104	0.151326	0.0167138	-0.165477	-0.12239	-0.160095	-0.0861167	-0.364087	-0.259686	-0.193135	-0.132954	-0.107455	-0.129707	-0.429286	0.0470283	0.0901248	-0.260411	-0.0178265
Glycochenodeoxycholic	0.214153	0.11976	0.214153	1	0.54446	0.703783	0.0941838	-0.101088	0.547228	-0.121818	0.0714572	0.15596	-0.0454715	-0.27455	-0.0564334	-0.187407	-0.291814	-0.227319	0.0448631	-0.250248	-0.290615	0.117816	-0.0358436	0.105249
Glycocholic	-0.197523	0.243765	-0.197523	0.54446	1	0.339838	0.153982	-0.0141304	0.463998	-0.0677836	0.154757	0.210386	0.178239	0.107445	0.373021	0.108817	-0.227792	-0.0358471	0.042569	-0.1108	-0.289211	-0.0374957	0.119369	0.0717325
Glycodeoxycholic	0.121961	0.072704	0.121961	0.703783	0.339838	1	-0.043925	-0.106576	0.242703	0.089285	0.154715	-0.0774134	-0.172921	-0.222964	-0.143986	-0.18634	-0.231859	-0.0386304	0.164628	0.0666489	-0.247128	0.0405772	-0.0687865	0.0487079
Glycohyocholic	-0.24104	0.212455	-0.24104	0.0941838	0.153982	-0.043925	1	-0.114815	-0.0120962	0.076453	0.185759	-0.0645288	0.0510228	0.219585	0.0594995	0.154347	-0.0929199	-0.124596	0.200431	0.168643	0.137088	0.0734111	-0.0768586	0.158544
Glycolithocholic	0.151326	0.0710156	0.151326	-0.101088	-0.0141304	-0.106576	-0.114815	1	-0.0385722	-0.146453	0.000934834	-0.0156792	-0.131239	0.119798	0.0714041	0.102933	-0.0820406	0.222094	0.0294467	-0.0254682	0.10628	0.0926346	0.106704	-0.0907277
Glycoursodeoxycholic	0.0167138	0.0198966	0.0167138	0.547228	0.463998	0.242703	-0.0120962	-0.0385722	1	-0.5302	-0.115201	0.714089	0.278404	-0.203087	-0.0995187	-0.134428	-0.315098	-0.285433	0.000771233	-0.653251	-0.486018	0.104905	0.0422907	0.003954
Lithocholic	-0.165477	0.0433619	-0.165477	-0.121818	-0.0677836	0.089285	0.076453	-0.146453	-0.5302	1	0.0889173	-0.51922	-0.298049	0.0307669	0.143413	0.0034928	0.247128	0.146391	0.0741412	0.581708	0.252777	-0.107875	-0.00774898	0.112952
Muricholic	-0.12239	0.772994	-0.12239	0.0714572	0.154757	0.154715	0.185759	0.000934834	-0.115201	0.0889173	1	-0.100917	0.291134	0.375382	0.441314	0.337577	0.0307746	0.308665	0.381788	0.00616258	0.135079	0.157395	0.0331478	0.203174
Muricholic_alpha	-0.160095	0.0580713	-0.160095	0.15596	0.210386	-0.0774134	-0.0645288	-0.0156792	0.714089	-0.51922	-0.100917	1	0.326221	-0.104745	-0.176929	-0.03029	-0.244341	-0.245104	-0.0112347	-0.72787	-0.337214	0.075772	0.152155	-0.0275604
Muricholic_beta	-0.0861167	0.414122	-0.0861167	-0.0454715	0.178239	-0.172921	0.0510228	-0.131239	0.278404	-0.298049	0.291134	0.326221	1	0.197962	0.239035	0.132173	0.0808871	0.0495477	0.136034	-0.424171	-0.198916	-0.105394	0.33668	-0.0323701
Taurochenodeoxycholic	-0.364087	0.362103	-0.364087	-0.27455	0.107445	-0.222964	0.219585	0.119798	-0.203087	0.0307669	0.375382	-0.104745	0.197962	1	0.642402	0.879098	0.0751995	0.448754	0.430368	0.199221	0.136924	0.0953544	0.062259	-0.0173684
Taurocholic	-0.259686	0.423966	-0.259686	-0.0564334	0.373021	-0.143986	0.0594995	0.0714041	-0.0995187	0.143413	0.441314	-0.176929	0.239035	0.642402	1	0.538941	0.126732	0.410543	0.310355	0.1625	0.134786	-0.071344	0.134596	-0.0908119
Taurodeoxycholic	-0.193135	0.346631	-0.193135	-0.187407	0.108817	-0.18634	0.154347	0.102933	-0.134428	0.0034928	0.337577	-0.03029	0.132173	0.879098	0.538941	1	0.0668022	0.426732	0.38525	0.0450438	0.105261	0.152901	0.0366458	-0.0321032
Taurohyocholic	-0.132954	0.072321	-0.132954	-0.291814	-0.227792	-0.231859	-0.0929199	-0.0820406	-0.315098	0.247128	0.0307746	-0.244341	0.0808871	0.0751995	0.126732	0.0668022	1	0.276635	0.0897563	0.285147	0.269726	-0.203764	0.158262	-0.0918426
Taurohyodeoxycholic	-0.107455	0.394548	-0.107455	-0.227319	-0.0358471	-0.0386304	-0.124596	0.222094	-0.285433	0.146391	0.308665	-0.245104	0.0495477	0.448754	0.410543	0.426732	0.276635	1	0.261279	0.252892	0.338588	0.0771844	0.132801	-0.154102
Taurolithocholic	-0.129707	0.424504	-0.129707	0.0448631	0.042569	0.164628	0.200431	0.0294467	0.000771233	0.0741412	0.381788	-0.0112347	0.136034	0.430368	0.310355	0.38525	0.0897563	0.261279	1	0.0820907	-0.0148039	0.17643	-0.0157368	0.271783
Ursodeoxycholic	-0.429286	-0.169924	-0.429286	-0.250248	-0.1108	0.0666489	0.168643	-0.0254682	-0.653251	0.581708	0.00616258	-0.72787	-0.424171	0.199221	0.1625	0.0450438	0.285147	0.252892	0.0820907	1	0.263198	-0.145933	-0.0228652	-0.0219873
Ruminococcus	0.0470283	0.163871	0.0470283	-0.290615	-0.289211	-0.247128	0.137088	0.10628	-0.486018	0.252777	0.135079	-0.337214	-0.198916	0.136924	0.134786	0.105261	0.269726	0.338588	-0.0148039	0.263198	1	0.096805	-0.250372	0.310684
Coprobacillus	0.0901248	0.0403741	0.0901248	0.117816	-0.0374957	0.0405772	0.0734111	0.0926346	0.104905	-0.107875	0.157395	0.075772	-0.105394	0.0953544	-0.071344	0.152901	-0.203764	0.0771844	0.17643	-0.145933	0.096805	1	-0.455128	0.420621
Unknown Genus within Bacteroidales	-0.260411	0.0415999	-0.260411	-0.0358436	0.119369	-0.0687865	-0.0768586	0.106704	0.0422907	-0.00774898	0.0331478	0.152155	0.33668	0.062259	0.134596	0.0366458	0.158262	0.132801	-0.0157368	-0.0228652	-0.250372	-0.455128	1	-0.446387
Parabacteroides Distasonis	-0.0178265	0.171341	-0.0178265	0.105249	0.0717325	0.0487079	0.158544	-0.0907277	0.003954	0.112952	0.203174	-0.0275604	-0.0323701	-0.0173684	-0.0908119	-0.0321032	-0.0918426	-0.154102	0.271783	-0.0219873	0.310684	0.420621	-0.446387	1
